# Supplementary material for: Extraction of Individual EEG Gamma Frequencies from the Responses to Click-Based Chirp-Modulated Sounds
Source: Sensors (Basel). 2023 Mar 4;23(5):2826. doi: 10.3390/s23052826 (PMC10007152; doi:10.3390/s23052826)
Supplement: Supplementary file 1 [file sensors-23-02826-s001.zip]

Archive with 1 entries (1 files):
- sensors-2167260-supplementary.pdf
